# Supplementary material for: Treatment of Severe Uncontrolled Chronic Rhinosinusitis with Nasal Polyposis (CRSwNP) with Mepolizumab or Dupilumab: A Preliminary Single-Center Study for Evaluation of Safety and Efficacy
Source: J Pers Med. 2026 Apr 17;16(4):224. doi: 10.3390/jpm16040224 (PMC13118264; doi:10.3390/jpm16040224)
Supplement: Supplementary file 1 [file jpm-16-00224-s001.zip]

Archive with 1 entries (1 files):
- jpm-4188212-supplementary.pdf
